# Supplementary material for: The Formation of γ-Valerolactone from Renewable Levulinic Acid over Ni-Cu Fly Ash Zeolite Catalysts
Source: Molecules. 2024 Dec 5;29(23):5753. doi: 10.3390/molecules29235753 (PMC11643475; doi:10.3390/molecules29235753)
Supplement: Supplementary file 1 [file molecules-29-05753-s001.zip]

Archive with 1 entries (1 files):
- molecules-3306816-supplementary.pdf
